# Supplementary material for: Enhanced Catalytic Performance of Sn Single-Atom Doped CuO with Oxygen Vacancies for Efficient Epoxidation of α-Olefins
Source: Molecules. 2025 Feb 25;30(5):1042. doi: 10.3390/molecules30051042 (PMC11901971; doi:10.3390/molecules30051042)
Supplement: Supplementary file 1 [file molecules-30-01042-s001.zip]

Archive with 1 entries (1 files):
- molecules-3431319-supplementary.pdf
